# Supplementary material for: A Machine Learning Model to Predict Cardiovascular Events during Exercise Evaluation in Patients with Coronary Heart Disease
Source: J Clin Med. 2022 Oct 14;11(20):6061. doi: 10.3390/jcm11206061 (PMC9605581; doi:10.3390/jcm11206061)
Supplement: Supplementary file 1 [file jcm-11-06061-s001.zip]

Archive with 1 entries (1 files):
- jcm-1904359-supplementary.pdf
